# Supplementary material for: Pirfenidone Protects from UVB-Induced Photodamage in Hairless Mice
Source: Molecules. 2023 Mar 24;28(7):2929. doi: 10.3390/molecules28072929 (PMC10096127; doi:10.3390/molecules28072929)
Supplement: Supplementary file 1 [file molecules-28-02929-s001.zip]

Archive with 1 entries (1 files):
- molecules-2244982-supplementary.pdf
